# Supplementary material for: Nanopore Sequencing Allows Recovery of High-Quality Completely Closed Genomes of All Cronobacter Species from Powdered Infant Formula Overnight Enrichments
Source: Microorganisms. 2024 Nov 22;12(12):2389. doi: 10.3390/microorganisms12122389 (PMC11678115; doi:10.3390/microorganisms12122389)
Supplement: Supplementary file 1 [file microorganisms-12-02389-s001.zip › Supplementary Table S1.xlsx]

## Sheet: Sheet1
Supplementary Table S1. Primers and probes for the qPCR assay.
Oligos	Name	Sequences (5’ to 3’)
Cronobacter forward	CronoF	GGGATATTGTCCCCTGAAACAG
Cronobacter reverse	CronoR	CGAGAATAAGCCGCGCATT
Cronobacter probe	CronoP	6FAM-AGAGTAGTAGTTGTAGAGGCCGTGCTTCCGAAAG-TAMRA
Internal control forward	IAC	CTAACCTTCGTGATGAGCAATCG
Internal control reverse	IACR	GATCAGCTACGTGAGGTCCTAC
Internal control probe	IACP	Cy5-AGCTAGTCGATGCACTCCAGTCCTCCT-Iowa Black RQ-Sp.
Reference
Deer, D. M., K. A. Lampel and N. Gonzalez-Escalona. "A versatile internal control for use as DNA in real-time PCR and as RNA in real-time reverse transcription PCR assays." Lett. Appl. Microbiol 50 (2010): 366-72. LAM2804 [pii];10.1111/j.1472-765X.2010.02804.x [doi]. http://www.ncbi.nlm.nih.gov/pubmed/20149084.
